# Supplementary material for: The Clinical Utility of ABO and RHD Systems as Potential Indicators of Health Status, a Preliminary Study in Greek Population
Source: Clin Pract. 2022 Jun 7;12(3):406–18. doi: 10.3390/clinpract12030045 (PMC9221977; doi:10.3390/clinpract12030045)
Supplement: Supplementary file 1 [file clinpract-12-00045-s001.zip]

Archive with 1 entries (1 files):
- clinpract-1665332-supplementary.pdf
